# Supplementary material for: Bacterial co-culture with cell signaling translator and growth controller modules for autonomously regulated culture composition
Source: Nat Commun. 2019 Sep 11;10:4129. doi: 10.1038/s41467-019-12027-6 (PMC6739400; doi:10.1038/s41467-019-12027-6)
Supplement: Supplementary file 6 — Supplementary Software 2 [file 41467_2019_12027_MOESM6_ESM.txt]

%Define K, mu, and Y values for each strain
%"1" denotes Population A. "2" denotes Population B.
K1 = 0.1; K2 = 0.1; Y1 = 0.45; Y2 = 0.45;
umax1 = 0.276; umax2 = 0.32;

%Define constants in adjusted fHPr function
A = 1; B = 1; C = 3; D = 3; E = 0.48;
slope = 0.09; 

%adjusted fHPr function
fHPr = @(x,y) (D*(1-slope*y)+((A-D*(1-slope*y))/(1+(x/C)^B)^E));

%Load data for fAI1 functions.
%'ai1ratefunctions.mat' contains 5 arrays.
%'A1time' contains time values in 0.1 hr increments ranging from 0 - 8 
%hours.'fAI10', 'fAI110', 'fAI120', 'fAI140', and 'fAI180' contain the 
%values for the rate of AI-1 production over time (in 0.1 hr increments)
%for each AI-2 concentration (0, 10, 20, 40, or 80 microM).
%These are used later (with an interpolate function) to determine the rate 
%of AI-1 produced by Population A at specific times for specific AI-2
%concentrations.
load('ai1ratefunctions.mat')
fAIall = [fAI10 fAI110 fAI120 fAI140 fAI180];

%Define initial substrate concentration.
S0 = 8;

%Define initial values for AI-2 concentrations.
%Code is set up to simulate five different cultures (with different 
%initial AI-2 concentrations simultaneously).
AI2initial = [0 10 20 40 80];

%Define time between culture resuspensions
tinitial = 0; tfinal = 3; 
AI1positive = 200;

%Define starting cell density (OD600) and starting composition (fraction
%Population B).
startingod = 0.053; 
startingfrac = 0.45;
pop1initial = startingod*(1-startingfrac); 
pop2initial = startingod*startingfrac;

%First 3 hours

for i = [1,2,3,4,5];
    AI2(i)= AI2initial(1,i);
    pop1(i)=pop1initial;
    pop2(i)=pop2initial;
    options = ddeset('maxstep',0.1);
initialconditions = [pop1initial;pop2initial;S0;0];

f = @(t,x) [(umax1*x(3)*x(1))/(K1+x(3)); %X1
 (umax2*x(3)*x(2)*(fHPr(x(4),t)))/(K2+x(3)); %X2
 -((umax1*x(3)*x(1))/(Y1*(K1+x(3))))-((umax2*x(3)*x(2)*(fHPr(x(4),t)))/(Y2*(K2+x(3)))); %S
(interp2(A1time,[0 10 20 40 80],transpose(fAIall),t,AI2(i)))*x(1)]; %AI-1

sol = ode45(f,[tinitial tfinal],initialconditions,options);
t = linspace(0,3,31);
xa = deval(sol,t);
M1{i} = xa;
time1{i}= t;
        end
   
%M1 is a 1x5 cell where each cell has a vector with rows for X1, X2, S, 
%and AI1 for each set of initial conditions 'i' for the first three hour 
%period. time1 is a 1x5 cell where each cell has the times for one set of 
%initial conditions 'i' for the first three hour period (ranging from 0 - 
%3 hours).

%Second 3 hours

%New initial conditions are specified below for X1 and X2.
%The AI-1 rate at the end of the prior three hours is defined.
round2pop1initial = [M1{1}(1,end),M1{2}(1,end),M1{3}(1,end),M1{4}(1,end),M1{5}(1,end)];
round2pop2initial = [M1{1}(2,end),M1{2}(2,end),M1{3}(2,end),M1{4}(2,end),M1{5}(2,end)];
AI1f1 = [M1{1}(4,end),M1{2}(4,end),M1{3}(4,end),M1{4}(4,end),M1{5}(4,end)];

%In the system of ODE's below, the value for the fHPr function uses either
%the AI-1 value from the current time in the simulation, or the AI-1 value
%from the end of the prior three hours, whichever is greater. The fAI1
%value calculates the value for the current time in the simulation (0 - 3
%hours) plus the fAI1 value at the end of the prior three hours.

for i = [1,2,3,4,5];
    AI2(i)= AI2initial(1,i);
    pop1(i)=round2pop1initial(1,i);
    pop2(i)=round2pop2initial(1,i);
    options = ddeset('maxstep',0.1);
initialconditions = [pop1(i);pop2(i);S0;0];

f = @(t,x) [(umax1*x(3)*x(1))/(K1+x(3));
   (umax2*x(3)*x(2)*(fHPr(max(x(4),AI1f1(1,i)),t+3)))/(K2+x(3));
  -((umax1*x(3)*x(1))/(Y1*(K1+x(3))))-((umax2*x(3)*x(2)*(fHPr(max(x(4),AI1f1(1,i)),t+3)))/(Y2*(K2+x(3))));
(interp2(A1time,[0 10 20 40 80],transpose(fAIall),t,AI2(i))+interp2(A1time,[0 10 20 40 80],transpose(fAIall),3,AI2(i)))*x(1)];

sol = ode45(f,[tinitial tfinal],initialconditions,options);
t = linspace(0,3,31);
xa = deval(sol,t);
M2{i} = xa;
time2{i}= t;
end

%M2 is a 1x5 cell where each cell has a vector with rows for X1, X2, S, 
%and AI1 for each set of initial conditions 'i' for the second three hour 
%period. time2 is a 1x5 cell where each cell has the times for one set of 
%initial conditions 'i' for the second three hour period (ranging from 0 - 
%3 hours).

%Third 3 hours

%New initial conditions are specified below for X1 and X2.
%The AI-1 rate at the end of the prior three hours is defined.
round3pop1initial = [M2{1}(1,end),M2{2}(1,end),M2{3}(1,end),M2{4}(1,end),M2{5}(1,end)];
round3pop2initial = [M2{1}(2,end),M2{2}(2,end),M2{3}(2,end),M2{4}(2,end),M2{5}(2,end)];
AI1f2 = [M2{1}(4,end),M2{2}(4,end),M2{3}(4,end),M2{4}(4,end),M2{5}(4,end)];

%In the system of ODE's below, the value for the fHPr function uses either
%the AI-1 value from the current time in the simulation, or the AI-1 value
%from the end of the prior three hours, whichever is greater. The fAI1
%value calculates the value for the current time in the simulation (0 - 3
%hours) plus the fAI1 value at the end of the prior three hours.

for i = [1,2,3,4,5];
    AI2(i)= AI2initial(1,i);
    pop1(i)=round3pop1initial(1,i);
    pop2(i)=round3pop2initial(1,i);
    options = ddeset('maxstep',0.1);
initialconditions = [pop1(i);pop2(i);S0;0];

f = @(t,x,Z) [(umax1*x(3)*x(1))/(K1+x(3));
   (umax2*x(3)*x(2)*(fHPr(max(x(4),AI1f2(1,i)),t+6)))/(K2+x(3));
  -((umax1*x(3)*x(1))/(Y1*(K1+x(3))))-((umax2*x(3)*x(2)*(fHPr(max(x(4),AI1f2(1,i)),t+6)))/(Y2*(K2+x(3))));
(interp2(A1time,[0 10 20 40 80],transpose(fAIall),t,AI2(i))+2*interp2(A1time,[0 10 20 40 80],transpose(fAIall),3,AI2(i)))*x(1)];

sol = ode45(f,[tinitial tfinal],initialconditions,options);
t = linspace(0,3,31);
xa = deval(sol,t);
M3{i} = xa;
time3{i}= t;
end

%M3 is a 1x5 cell where each cell has a vector with rows for X1, X2, S, 
%and AI1 for each set of initial conditions 'i' for the third three hour 
%period. time3 is a 1x5 cell where each cell has the times for one set of 
%initial conditions 'i' for the second third hour period (ranging from 0 - 
%3 hours).

filename = []
    xlswrite(filename,transpose(time1{1}),'Sheet3','DW3');
    xlswrite(filename,transpose(M1{1}),'Sheet3','DX3');
    xlswrite(filename,transpose(time1{2}),'Sheet3','EC3');
    xlswrite(filename,transpose(M1{2}),'Sheet3','ED3');
    xlswrite(filename,transpose(time1{3}),'Sheet3','EI3');
    xlswrite(filename,transpose(M1{3}),'Sheet3','EJ3');
    xlswrite(filename,transpose(time1{4}),'Sheet3','EO3');
    xlswrite(filename,transpose(M1{4}),'Sheet3','EP3');
    xlswrite(filename,transpose(time1{5}),'Sheet3','EU3');
    xlswrite(filename,transpose(M1{5}),'Sheet3','EV3');
    
    xlswrite(filename,transpose(time2{1}),'Sheet4','DW3');
    xlswrite(filename,transpose(M2{1}),'Sheet4','DX3');
    xlswrite(filename,transpose(time2{2}),'Sheet4','EC3');
    xlswrite(filename,transpose(M2{2}),'Sheet4','ED3');
    xlswrite(filename,transpose(time2{3}),'Sheet4','EI3');
    xlswrite(filename,transpose(M2{3}),'Sheet4','EJ3');
    xlswrite(filename,transpose(time2{4}),'Sheet4','EO3');
    xlswrite(filename,transpose(M2{4}),'Sheet4','EP3');
    xlswrite(filename,transpose(time2{5}),'Sheet4','EU3');
    xlswrite(filename,transpose(M2{5}),'Sheet4','EV3');
    
    xlswrite(filename,transpose(time3{1}),'Sheet5','DW3');
    xlswrite(filename,transpose(M3{1}),'Sheet5','DX3');
    xlswrite(filename,transpose(time3{2}),'Sheet5','EC3');
    xlswrite(filename,transpose(M3{2}),'Sheet5','ED3');
    xlswrite(filename,transpose(time3{3}),'Sheet5','EI3');
    xlswrite(filename,transpose(M3{3}),'Sheet5','EJ3');
    xlswrite(filename,transpose(time3{4}),'Sheet5','EO3');
    xlswrite(filename,transpose(M3{4}),'Sheet5','EP3');
    xlswrite(filename,transpose(time3{5}),'Sheet5','EU3');
    xlswrite(filename,transpose(M3{5}),'Sheet5','EV3');
