# Supplementary material for: Bacterial co-culture with cell signaling translator and growth controller modules for autonomously regulated culture composition
Source: Nat Commun. 2019 Sep 11;10:4129. doi: 10.1038/s41467-019-12027-6 (PMC6739400; doi:10.1038/s41467-019-12027-6)
Supplement: Supplementary file 7 — Source Data [file 41467_2019_12027_MOESM7_ESM.xlsx]

## Sheet: Figure 2b
LN(OD600)								Calculated Growth Rate
	AI-1 (nM)
Time (hr)	0	12.5	25	50	100	200		AI-1 (nM)	Growth Rate (hr-1)
0	-1.90381	-1.90448	-1.92141	-1.92689	-1.92689	-1.90582		0	0.276444
0.33	-1.751	-1.76259	-1.76434	-1.77667	-1.76551	-1.75446		12.5	0.32408
0.67	-1.621	-1.63015	-1.64041	-1.64093	-1.63732	-1.62709		25	0.357047
1	-1.52326	-1.52602	-1.54225	-1.52372	-1.53479	-1.5196		50	0.401085
1.33	-1.43004	-1.43213	-1.44265	-1.42712	-1.41223	-1.40527		100	0.42554
1.67	-1.26054	-1.27475	-1.26231	-1.24479	-1.20899	-1.20899		200	0.47434
2	-1.17441	-1.16636	-1.15201	-1.1332	-1.08323	-1.05843
2.33	-1.06857	-1.08176	-1.07294	-0.980829	-0.932674	-0.903868
2.67	-0.990206	-0.984837	-0.976837	-0.871078	-0.804079	-0.760356
3	-0.920048	-0.875869	-0.85449	-0.737099	-0.640555	-0.559491
3.33	-0.832409	-0.77219	-0.735011	-0.578926	-0.480458	-0.396753
3.67	-0.710293	-0.674325	-0.591494	-0.433093	-0.335473	-0.222519
4	-0.639606	-0.520035	-0.440057	-0.257476	-0.144448	-0.0465676
4.33	-0.576253	-0.453343	-0.379797	-0.203954	-0.108699	0.0511683
4.67	-0.378336	-0.276412	-0.174949	-0.0822952	0.0212721	0.152721
5	-0.328504	-0.23509	-0.160169	-0.0455205	0.0577971	0.154865

## Sheet: Figure 2c
Relative Growth Rate Experiment 1 (orange dots)					Relative Growth Rate Experiment 2 (yellow dots)
AI-1 (nM)	Relative Growth Rate				AI-1 (nM)	Relative Growth Rate
0	1				0	1
12.5	1.17232				50	1.40506
25	1.29157				100	1.578
50	1.45087				200	1.65541
100	1.53934				400	1.69284
200	1.71586

## Sheet: Figure 3a
Fraction Population B
AI-1 (nM)	Frame 1	Frame 2	Frame 3	Frame 4
0	0.641986	0.515436	0.698706	0.594766
25	0.788938	0.833727	0.901983	0.904183
50	0.865084	0.978354	0.824921	0.730596
100	1.05943	0.984007	0.915187	0.928682
200	0.806778	1.13151	0.987644	0.96827
1000	0.927238	0.964527	0.903917	1.20207

## Sheet: Figure 3b
Fraction Population B
AI-1 (nM)	Frame 1	Frame 2	Frame 3
0	0.110688	0.126652	0.0405974
25	0.0806189	0.0865387	0.133377
50	0.093031	0.084488	0.0693302
100	0.132137	0.145402	0.126873
200	0.105016	0.235171	0.212895
1000	0.211895	0.202727	0.219081

## Sheet: Figure 3c
		AI-1 (nM)	AI-1 (nM)
Inducer	Time (hr)	Replicate 1	Replicate 2
No PYO	2	8.20252	0.911391
PYO	2	540.252	604.657
No PYO	4	36.6582	24.5063
PYO	4	975.897	1003.24
		Fraction B	Fraction B
Inducer	Time (hr)	Replicate 1	Replicate 2
No PYO	5	0.750332	0.774465
PYO	5	0.895945	0.912831

## Sheet: Figure 4b
			AI-1 (µM)	AI-1 (µM)
Host Cell Line	Media	AI-2	Replicate 1	Replicate 2
PH04	LB	0 µM	1.61267	0.866724
PH04	LB	40 µM	9.52212	10.9311
CT104	LB	0 µM	13.4295	12.577
CT104	LB	40 µM	28.8458	25.5186
PH04	M9	0 µM	0.472941	-0.260383
PH04	M9	40 µM	1.69515	1.80143
CT104	M9	0 µM	0.217872	0.0478255
CT104	M9	40 µM	0.239128	0.504825

## Sheet: Figure 5a
		AI-1 (nM)	AI-1 (nM)
AI-2 (µM)	Time (hr)	Replicate 1	Replicate 2
0	0	-6.52443	-2.82725
10	0	-6.08947	-3.04474
20	0	-0.217481	-1.30489
40	0	8.0468	-4.13214
0	1	0	-5.43703
10	1	-3.91466	3.26222
20	1	-7.82932	0.869925
40	1	-2.17481	-4.13214
0	2	-1.30489	4.34962
10	2	1.52237	1.52237
20	2	3.69718	13.2663
40	2	5.43703	12.1789
0	3	8.26428	18.2684
10	3	17.181	14.7887
20	3	25.8803	30.6648
40	3	42.1913	54.3703
0	4	26.3152	28.7075
10	4	46.7584	40.8865
20	4	63.287	65.6793
40	4	113.09	120.485
0	6	128.314	137.231
10	6	120.92	137.883
20	6	162.676	177.247
40	6	254.235	253.8
0	8	182.032	208.999
10	8	212.044	232.705
20	8	271.199	247.494
40	8	326.439	370.153

## Sheet: Figure 5b
		AI-2 Activity	AI-2 Activity
AI-2 (µM)	Time (hr)	Replicate 1	Replicate 2
0	0	0.67574	1.66734
10	0	15.4024	136.244
20	0	29.1089	93.5847
40	0	26.071	119.01
0	1	1.43077	1.05444
10	1	14.6473	58.0706
20	1	56.3751	137.619
40	1	27.168	98.7399
0	2	0.886391	1.45363
10	2	13.7006	18.4435
20	2	17.6722	46.5141
40	2	17.7669	56.4718
0	3	0.926627	0.683468
10	3	3.22249	9.59274
20	3	6.62722	19.3931
40	3	22.5432	27.5504
0	4	0.667456	0.715726
10	4	2.57278	1.24798
20	4	4.2213	16.6169
40	4	10.871	17.369
0	6	0.71716	0.703629
10	6	1.00828	1.68347
20	6	1.77278	4.41734
40	6	4.27456	4.87097
0	8	0.564497	0.487903
10	8	0.798817	0.735887
20	8	0.802367	1.97379
40	8	1.17278	3.24395

## Sheet: Figure 5c
LN(OD600)
	0 hour	1 hour	2 hour	3 hour	4 hour	6 hour	8 hour
0 µM AI-2	-2.88419	-2.57439	-2.36659	-2.10128	-1.75852	-1.12178	-0.641694
10 µM AI-2	-2.90042	-2.5876	-2.37086	-2.11445	-1.78916	-1.14508	-0.675111
20 µM AI-2	-2.91507	-2.57571	-2.35916	-2.11114	-1.80424	-1.20564	-0.738145
40 µM AI-2	-2.87884	-2.55619	-2.34654	-2.11777	-1.83446	-1.22588	-0.785262

## Sheet: Figure 5d
Rate of AI-1 Production (nM AI-1/(hour*OD600)
	0 hour	1 hour	2 hour	3 hour	4 hour	6 hour	8 hour
0 µM AI-2	0	4.0278	34.1816	98.6572	159.638	148.986	63.2389
10 µM AI-2	0	17.5335	78.461	157.565	204.337	162.389	69.8239
20 µM AI-2	0	27.5288	121.418	234.467	281.866	178.674	67.356
40 µM AI-2	0	43.6142	230.2	448	468.983	201.296	73.0318

[truncated: 17 more sheets: Figure 6, Figure 7a, Figure 7b, Figure 7d, Figure S1a, Figure S1b, Figure S1c, Figure S2a, Figure S2b, Figure S4b, Figure S5a, Figure S5b, Figure S5c, Figure S6a, Figure S6b, Figure S7, Figure S9]
